# Supplementary material for: scPanel: a tool for automatic identification of sparse gene panels for generalizable patient classification using scRNA-seq datasets
Source: Brief Bioinform. 2024 Sep 30;25(6):bbae482. doi: 10.1093/bib/bbae482 (PMC11442147; doi:10.1093/bib/bbae482)
Supplement: Supplementary_Table_1_Summary_of_Datasets_bbae482 [file supplementary_table_1_summary_of_datasets_bbae482.xlsx]

## Sheet: Table 1
Supplementary Table 1. Summary of datasets used as training and testing data
	Cell type selection			Biomarker identification			Prediction
	dataset	nCelltypes	nCells (nSamples)	dataset	Celltype	nCells (nSamples)	dataset	Celltype	nCells (nSamples)
dSSc	gur2022ssc	21	35417 (91)	gur2022ssc	Fibro_LGR5	5695 (56)	gur2022ssc	Fibro_LGR5	1730 (14)
CRC	joanito2022crc	11	365913 (63)	joanito2022crc	Epithelial	34013 (49)	joanito2022crc	Epithelial	7993 (13)
Severe COVID	wilk2020covid	20	39196 (13)	wilk2020covid	CD14+ Monocytes	6132 (10)	wilk2020covid	CD14+ Monocytes	2018 (3)
							su2020covid	CD14+ Monocytes	5806 (9)
							lee2020cov_flu	CD14+ Monocytes	8448 (19)
dSSc: diffuse systemic sclerosis (scleroderma); COVID-19: coronavirus disease of 2019/Severe acute respiratory syndrome coronavirus 2 (SARS-CoV-2)
